# Supplementary material for: Atrial fibrillation–induced neurocognitive and vascular dysfunction is averted by mitochondrial oxidative stress reduction
Source: JCI Insight. 2025 Oct 7;10(22):e189850. doi: 10.1172/jci.insight.189850 (PMC12643510; doi:10.1172/jci.insight.189850)
Supplement: Supporting data values [file jciinsight-10-189850-s073.xlsx]

## Sheet: Fig 1E
Control	DTG-AF
193	290
270	354
330	273
180	300
143	857
480	393
420	477
390	276
433	330
181	210
	198
263	330
239
	423
175	150
151	409
131	724
	410
	775
	536
	153
	699
	602
	402
	425

## Sheet: Fig 1F
Control	DTG-AF
66.05	105.08
77.07	131.129
100.11	101.119
54.03	99.06
38.9998	293
193	110.067
129	191
149	101
154	73.9998
63.9999	57.0003
	49.0001
99	97.0002
73
	135
89	55
51	129
44	298
	157
	342
	225
	59
	268
	236
	135
	144

## Sheet: Fig 1G-H
Control	DTG-AF
13	16
15	14
20	10
14	24
15	25
7	19
9	12
11	10
12	11
13	12
	19
10	16
11
15	12
9	10
	30
	18
	10
	20
	30

## Sheet: Fig 1I
Control	DTG-AF
3	4
3	6
2	5
5	5
7	21
3	10
7	6
7	7
3	7
6	8
	12
9	10
7
8	6
6	6
	10
	4
	5
	7
	17

## Sheet: Fig 2B
Control	DTG-AF
1.70469	1.02236
0.725667	2.49941
1.57047	2.09476
1.74796	1.78524
0.848077	2.32349
1.46563	1.56103
0.813737	1.54793

## Sheet: Fig 2C
Frontal lobe					Thalamus					Hippocampus
Control L	DTG L	Control R	DTG R		Control	DTG	Control	DTG		Control	DTG	Control	DTG
0.000557	0.000682	0.000559	0.000614		0.000621	0.000651	0.000595	0.000644		0.000565	0.000549	0.000528	0.00066
0.000562	0.000597	0.000567	0.000604		0.000608	0.000621	0.000691	0.000608		0.000585	0.000609	0.000592	0.000582
0.000585	0.000704	0.000613	0.000509		0.00058	0.000696	0.000671	0.000541		0.000562	0.000782	0.000698	0.000544
0.000579	0.000593	0.000628	0.000551		0.000511124	0.000497777	0.000612867	0.000485988		0.000554842	0.000573614	0.000697267	0.000575757
0.000564	0.000621	0.000593	0.000533		0.000422409	0.000607023	0.000459866	0.000390852		0.000560292	0.000574437	0.000600947	0.00049077
0.000664	0.000623	0.000623	0.00059		0.000756086	0.000663993	0.000745	0.000637		0.000730783	0.000650358	0.0006433	0.0006269
0.000592	0.000611	0.000559	0.000636		0.000648615	0.000734418	0.000708	0.000709		0.000575625	0.000729113	0.000643	0.0006433

## Sheet: Fig 3B
Control	DTG-AF
27.0554	41.5686
24.5111	51.8174
24.2245	54.3975
51.7457	30.6031
32.2515	47.5172
18.2758	65.8647
18.8492	26.9479
12.3989	32.7532
	22.7194
	27.0196
	30.8898
	22.5044
	24.9412
	42.6437
	53.7525
	37.9134

## Sheet: Fig 3D
Control	DTG-AF
12.1122	13.6173
8.24205	15.3374
10.8938	17.0575
9.74712	14.8357
8.81541	12.9723
	23.7944

## Sheet: Fig 4C
Control	DTG-AF	mCAT-DTG-AF
124718	61099.2	54109.7
183753	45967.5	149934
106012	13176.1	55531.2
243390	61881.4	131183
28667.1	136151	67631.3
114846	62411.4	86977.6
119144	119716	27563.3
	176904	53676.3
	28681.9	136020
	215740	211654
7424.44		68746.5
9256.3		178867
38411.9		603816
98075.7
58901.9	50303.8
50130.7	123326	68898.2
68614.8	61473.3	25774.6
104416	60963.2	13594
	35401.7	53229.6
	45091.8	119804
	141902	50784.9
74278.1	52990.6	25707.9
101376	75615.9	65846.9
39454.6	138520	160235
51675.6	82752.3	37888.5
164000	32587.4	116426
46131.9	145249	64403.2
125704	78900.7	12684.1
	44295.4
		130402
79576		13214
37148.8	49749.4	89764.6
73805	35361.2	100964
182329	110402
81926.7	43370.3
72535.3	29821	69521.4
119388	58648.2	44150.1
27352.1	50284.3	245815
63124.3	70789.9	51747.4
43440.7	138891	126299
77599.8	82613.6
90603	85181
	100715	57838.3
	102916	186130
		80377.7
44446.4		205582
103927		142295
74005.5	78935.1	102010
18109.6	124268	112084
64851.6	122441	130893
63224.8	121118	90367.9
83264.4	29376.5	33268.4
64004.2	43503.1
42108.3	120417
112622	250954	191084
9754.8	121042	26768.2
	29441.2	45050.7
		145696
		217301
90847.7		109058
56506.7	34711.3
106021	52092.2
76656.9	34159.5	277712
63338.9	37895.2	189370
147087	40313.5	375221
50344.6	44654.5
300609	25850.5
83100.6
140776		64506.4
109030	112408	18953
54930.3	100244	24587.9
55667.8	52253.2	99487
21281.9	124930	75968.4
57351.2	37164.4	89340.6
138735	117104	66230.5
44998.8	35748.5	27807.8
18351.4	47284.6	164943
	36455.1
	70438.5
	112923
26901.9	107634	88145.2
55036.9	129693	80023.3
92766.1		42717.9
24830		80798.2
76195.9		106125
62722.4	74497.8	126141
20550.9	65013.8	79656.9
55419.8	27041.5	157085
64093.4	63583.8	166823
80838.1	23618.4	119155
50867.6	41046.4	65095.2
35966.8	40083.7
73476.4	72487.8
	33226.2
	43839	29622
	58471.7	17174.9
148313	59349.9	34001.3
51271.2	36618.3	103542
58930.4	47484.5	112343
33914.2	31275.3	55002.9
36556.8		60824
78602.8		85772.3
89575.7		41594.6
143945	51934	25927.5
61436	64271.5
91144.5	69657.3
82702.3	53407.6
195865	32272.8
112587	54889.7	60362.5
26649.3	38427.6	78043.8
42090.8	38575.8	109719
		88893.8
		105825
		72443.8
	119851	41968.8
84261.4	89328.7
125008	61055.8
65605.2	39316.9	121738
62623.9	63389.6	78125
208715	97605.4	134432
64163.8	87366.6	138540
225978	124203	98507.8
57781.7	37433.6
34531.1	82493.5
	59389.2	163047
	86806.3	79588.2
	75824.3	39633.3
161130	73746.7	275862
34111.6	94964.8	56158.8
28560.1	115544	54454.1
52787.6	27358
86004	35758.5
132390	271224	134307
24365.5	25860.3	17709.7
139290	23050.8	53848.9
111037	63127.8	36418.8
64087.8	65937.3	20862.6
64766.2		20279.6
125543		7079.12
73529.9	120715	33926.2
138831	24033.6	39191
129662	17121.1	7388.46
32833.5	48653.8	106532
44820.6		40523.5
36650.9		70434.3
36262.4		28959
195372
153769	70973.1
281649	74294.6	77584.3
93716.7	261464	82005.7
130734		30763.4
		36518.4
		54089.8
	115851	50281.1
97613.6	103799	60896.1
	108852	117142
	147156	45607.5
377678		60592.6
378809	154455	47597.8
119839	96527.2	109106
285656	172295	81749.2
	109570	16509.5
		85115.5
301336
389518		51669.8
208247	142897	98532.1
142508	48665.6	36366.1
321229	73012.1	178464
210324	80207.6	69447.4
	62242.3	170932
		197088
		20467.2
212885		37182.9
		123883
514641		130948
		64686.5
	173019
	333763
236045	136114	131031
	119835	68609.4
		97234.2
		347709
77131.5		82420.2
129700		254710
97199.4
	192784	14250.5
	119248	32201.7
134990	15327.2	27548.6
198282		34240.1
231660		58719
314208		13698.5
		116528
	227648	54351
	340389
252403	280775
	70339.5
		106892
		93988.1
59078.4		102354
92671.9		20061.9
	383112	58644.8
	260270	96724.1
	239933	110750
51355.3	85397.8	31048.3
49175.8	73796.5	55569
87953.1	156126	52450.9
		23629
		77262.8
		95431.9
388256		55660
	380919
	178306
	283132
227713	266879
	378665
	82225
	180199
128014	120144
506714	155669
	156550
	119213
382801
	51735.2
	52616.3
	156478
169646	169332
135397	339902
131463	154161
145843	71784.1
220248
250341	93722.7
254009	140187
211087	154686
287444
228678	366259
161784	249077
231480	389617
	444744
	331648
	140926
	493672
	284345
	274565
	465530
	206957
	174528
	165319
	824934
	346433
	169943
	158266
	111355
	226119
	74281
	238099
	49283.3
	72230.4
	44264.3
	37792.9
	88120.6
	80081.2
	75571.7
	135172
	35138.4
	194712
	132204
	73608.7
	165505
	241777
	88916.7
	53398.8
	183428
	44746
	88365.9
	158805
	73577.8
	497010
	90502.7
	159058
	110082
	125749
	130172
	155764
	183218
	95903.9
	34285.8
	29826.6
	50197.1
	58211.8
	336017
	253358
	227290
	113485
	142739
	119825
	241183
	169595
	57436.8
	146401
	96786.1
	152293
	329172
	188050
	273614
	86445.3
	144336
	115867
	145339
	179033
	553840
	138214
	143560
	165998
	112233
	37751.7
	148222
	86141.9
	262077
	252582
	43317.3
	218476
	249468
	91092.8
	240578
	71609.1
	56289.1
	30212.3
	132208
	484263
	225756
	68947.1
	46075.2
	180656
	46409.7
	87017.8
	412409
	649612
	29015.8
	479418
	410126
	297196
	199113
	306903
	172803
	200484
	145482
	289573
	331217
	97674.7
	106390
	186484
	268786
	157852
	239342
	67994.5
	163786
	69137.4
	195316
	108336
	234398
	67104.9
	258333
	391236
	60706
	197965
	182887
	111073
	58523.4
	156324
	86765.9
	99567.6
	172071
	94689.6
	80992.6
	152706
	101512
	251555
	100999
	241499
	69693.2
	79348.9
	60084.6
	194852
	475504
	102584
	53009.2
	45232.8
	105282
	287191
	315487
	275945
	150592
	160819
	269653
	163364
	157914
	216414
	251814
	118090
	294296
	126968
	83514
	135033
	119816
	97652.9
	62099.4
	139445
	154986
	32354.6
	153849
	180460
	146055
	123892
	85782.1
	72462.1
	135746
	111721
	102278
	115191
	104510
	31547.5
	171906
	176460
	38122.1
	141772
	145071
	216120
	88780.8
	172466
	91909
	138037
	72562.2
	75613.9
	70046.7
	65775.5
	110313
	320689
	307086
	168248
	140724
	91714.6
	150122
	148495
	69444.4
	298701
	489962
	102827
	313107
	80828.3
	56396.6
	406501
	340114
	137901
	201983
	75693.4
	256042
	211938
	103018
	44413.8
	676715
	176078
	676715
	176078
	252655
	374333
	175101
	119587
	248798
	144800
	317028
	267615
	409310
	288660
	284157
	538122
	477254
	193374
	365291
	182068
	176098
	243806
	154617
	194546
	199705
	279678
	150396
	299322
	111778
	106676
	169041
	107792
	140236
	71513.5
	65240.6
	99171.3
	90265.5
	72605.5
	126016
	172930
	127211
	174798
	130026

## Sheet: Fig 4F
Control	DTG-AF	mCAT-DTG-AF
277972	1444880	19577
42964.7	85051.9	42005.4
97700.1	267529	21864.2
159640	508071	240492
145201		126944
197014		64620.8
144936	752050
150173	372938
69369.2	138420	174404
36879.1
80491.8	148382
143958	142126	587559
	94395.1	104781
	139510
184313	127928
118985	168406	138937
299098		71661.1
46222.6	218618	64164
	141495	141778
	286402	122813
144936
34351.7
95573.3		45773.7
72733.1		538470
55943.1	48696.9
194511	275320
171547	128570
52414.2	202234	127215
257588	45497.9	309330
23129	121495
	159481
	113188	80102.4
166244	161720	159035
	93140.3
	179559	319051
125088
75219.2	141171
287987	38281.2	65000
55524.8	69351.5	489656
69357.4	164483	27043.8
39052.9		290494
145814	164624	29725
187476	295280	28131.2
17697.2		88106.2
	374364	36043.8
	154079	210619
	175299	334225
202393	263868
109082
42204.7	112363	49331.2
122549	122390	30393.8
	128594
51059.2	73746.3
95485	79896.8	420719
70146.8	35064.6	67962.5
148400		76700
	79755.4
	55695.6
	185762	38281.2
	97370.2	122262
	73905.4
	139728
	174628	85775
233080	135687
279203	316553
283851	121395
		163938
		256412
140659	92427.4
	29591.6
		186206
	147699	103656
		211694
146167		456550
270124		130106
94094.6	83891	550344
		59625
		61643.8
		49031.2
		42225
	53604.2	136156
	44855.8
115592
210246	52308.2	78550
86100.2	65369	83837.5
	51583.6
	65869.8
	49344.9	126681
		144138
		65806.2
		55675
65168.7		100125
		39962.5
		140481
		61143.8
96763.4		87643.8
		43868.8
22050.8
109918	53828.1	72375
150968	66759.4	93162.5
69380.9
65268.9
99249.5		65787.5
123733	137678	36100
46935.4	40596.4	30925
156712	87184.2
134656
217062
157225
125789	114101
170557	120370
128865
300824
90571.7
139522	329043
258389	206299
148818	91696.9
70965.7	226606
82365.2
71490
154544	230111
157190
156483
182222
107715
139976
118802
100216
173667
120093
148306	209739
	87690.9
307681	69922.9
65457.4	33126.4
370134	44107.6
189898	64526.6
	119828
	38469.7
	38440.2
	78883.5
	116016
	159534
	111185
53333.2
100369
64037.6	32896.6
	38923.3
	67218.9
105141	62111.2
95096.1	106914
266460	138143
139911
	43583.3
178657	51489.3
84833.6	90448
245193
344177
82983.8	90848.6
	50646.9
38269.4
67266	49686.6
42681.9	164636
75737.6	38387.2
26109.9	37751
32684.5	45126.8
30280.9	90000.2
37214.9	115091
	121701
	63083.2
21561.9	46346.3
19011	64915.4
32531.3
20277.6	66759.4
	27694.7
	85882.3
53356.8	46069.4
45892.6	70087.9
18834.2
40784.9	30257.3
89381.7
55901.8	83419.7
148789
	120529
	220567
27017.2	120016
59636.9	142697
36107.3
	266283
77581.5
24501.6
98766.4	616682
146444
	229398
72662.4	97364.3
70017.2
	419455
216597	219731
152182
	165196
265117	232992
358522
356625	504542
193044
210328
	516195
163158
	872622
	523189
	246766
	214450
	182782
	77185.8
	102817
	492295
	200131
	53482.6
	155454
	144427
	567740
	378788
	147626
	529337
	223020
	244134
	215125
	60381.2
	76317.5
	62094.4
	62214.3
	400170
	937873
	266714
	267751
	284750

[truncated: 45 more sheets: Fig 5A, Fig 5B, Fig 5C, Fig 6A , Fig 6B, Fig 6C-D, Fig 6E, Fig 6F-G, Fig 6H, Fig 7B-E, Supp Fig 1A-B, Supp Fig 1C, Supp Fig 1D, Supp Fig 1E, Supp Fig 1F, Supp Fig 2A, Supp Fig 2B, Supp Fig 2C, Supp Fig 4A, Supp Fig 4B …]
